# Supplementary material for: An Integrated Machine Learning-Based Brain Computer Interface to Classify Diverse Limb Motor Tasks: Explainable Model
Source: Sensors (Basel). 2023 Mar 16;23(6):3171. doi: 10.3390/s23063171 (PMC10053613; doi:10.3390/s23063171)
Supplement: Supplementary file 1 [file sensors-23-03171-s001.zip]

Archive with 2 entries (2 files):
- SupFile S1 XAI using LIME PRO - Filtered Results.xlsx
- SupFile S2  Detailed XAI Results.pdf
