# Supplementary material for: An Integrated Machine Learning-Based Brain Computer Interface to Classify Diverse Limb Motor Tasks: Explainable Model
Source: Sensors (Basel). 2023 Mar 16;23(6):3171. doi: 10.3390/s23063171 (PMC10053613; doi:10.3390/s23063171)
Supplement: Supplementary file 1 [file sensors-23-03171-s001.zip › SupFile S1 XAI using LIME PRO - Filtered Results.xlsx]

## Sheet: AA_FILTERED RESULTS
Feature/Instance	1			10000			32059			50000			55542			40			1250			32005			12905			23805			8456			1000			999			1500			12005			9856			45239
0	-0.12	FALSE	0.01	-0.95	TRUE	0.01	1.38	1.38 > 0.67	0	0.57	FALSE	0.02	0.24	FALSE	0.01	-0.66	TRUE	0.03	-0.35	FALSE	0.01	-0.72	TRUE	0.04	0.6	FALSE	0.01	0.16	FALSE	0.01	-0.85	TRUE	0.02	1.66	1.66 > 0.67	0	-1.92	TRUE	0.01	-0.68	TRUE	0.01	0.04	FALSE	0.02	0.64	FALSE	0.02	-2.09
1	0.7	1 > 0.46	0.05	-0.85	TRUE	0.03	-0.04	FALSE	0.01	-0.19	FALSE	0	-0.16	FALSE	0.03	-1.29	TRUE	0.02	0.29	FALSE	0.01	-1.01	TRUE	0.03	0.66	0.66 > 0.46	0.03	0.12	FALSE	0.02	0.28	FALSE	0.01	-0.81	TRUE	0.03	-0.26	FALSE	0.01	-0.44	FALSE	0.01	-0.12	FALSE	0.01	-0.5	FALSE	0.01	-1.2
2	0.7	0.7 > 0.52	0.01	-0.96	TRUE	0.03	0.23	FALSE	0.01	-0.66	TRUE	0.03	0.25	FALSE	0.01	-1.04	TRUE	0.02	0.12	FALSE	0.03	-0.6	TRUE	0.04	-0.4	FALSE	0	1.03	1.03 > 0.52	0.01	0.64	0.64 > 0.52	0.02	-0.13	FALSE	0.01	-0.86	TRUE	0.04	0.33	FALSE	0	-0.7	TRUE	0.02	-0.79	TRUE	0.02	-1.44
3	0.36	FALSE	0.01	-0.63	TRUE	0.02	-0.36	FALSE	0.01	0.32	FALSE	0	0.19	FALSE	0.01	-1.11	TRUE	0.03	-0.15	FALSE	0.01	-1.14	TRUE	0.03	0.96	0.96 > 0.47	0.02	0.81	0.81 > 0.47	0.03	0.34	FALSE	0	-0.29	FALSE	0.01	-0.59	TRUE	0	0.05	FALSE	0.01	0.5	0.5 > 0.47	0.02	-0.53	FALSE	0.01	-1.43
4	0.9	4 > 0.44	0.04	-1.38	TRUE	0.04	-0.39	FALSE	0.01	0.11	FALSE	0.01	-0.16	FALSE	0.01	-1.1	TRUE	0.01	-0.47	FALSE	0.01	-0.63	TRUE	0.03	1.22	1.22 > 0.44	0.02	0.37	FALSE	0	0.31	FALSE	0.02	-0.73	TRUE	0.05	-0.17	FALSE	0	-0.59	TRUE	0.04	-0.49	FALSE	0.01	-0.83	TRUE	0.01	-1.08
5	0	FALSE	0.01	-0.5	FALSE	0.01	-0.4	FALSE	0	0.39	FALSE	0.02	0.03	FALSE	0.02	-0.3	FALSE	0.01	0.08	FALSE	0.01	-0.81	TRUE	0	0.85	0.85 > 0.46	0.01	0.59	0.59 > 0.46	0.01	0.17	FALSE	0.02	-0.13	FALSE	0.01	-0.35	FALSE	0.01	-0.12	FALSE	0.01	0.61	0.61 > 0.46	0	-0.76	TRUE	0.01	-1.35
6	0.23	FALSE	0.02	-0.13	FALSE	0.01	-0.51	FALSE	0	-0.36	FALSE	0	0.48	FALSE	0.01	-0.96	TRUE	0.01	0.65	0.65 > 0.51	0.01	-0.35	FALSE	0.01	1.35	1.35 > 0.51	0.03	0.53	0.53 > 0.51	0.02	0.25	FALSE	0.03	-0.45	FALSE	0.01	-0.29	FALSE	0.01	-0.11	FALSE	0.01	0.48	FALSE	0.01	-0.76	TRUE	0.03	-1.71
7	0.15	FALSE	0	-0.14	FALSE	0	-0.46	FALSE	0	-0.36	FALSE	0.01	-0.14	FALSE	0.01	-1.55	TRUE	0.01	0.45	FALSE	0.02	-0.88	TRUE	0.01	1.53	1.53 > 0.49	0.01	0.05	FALSE	0	0.66	0.66 > 0.49	0.01	-0.43	FALSE	0	-0.87	TRUE	0.03	-0.49	FALSE	0	0	FALSE	0.02	-0.65	TRUE	0	-0.91
8	0.05	FALSE	0	-0.55	TRUE	0.03	0.19	FALSE	0.01	0.12	FALSE	0	-0.53	TRUE	0.03	-1.37	TRUE	0.05	-0.11	FALSE	0.02	-1.03	TRUE	0.04	0.5	0.5 > 0.48	0.06	0.41	FALSE	0	0.58	0.58 > 0.48	0.05	-0.26	FALSE	0.01	-0.85	TRUE	0.03	0	FALSE	0.01	1.02	1.02 > 0.48	0.04	-0.46	FALSE	0	-0.98
9	0.48	0.48 > 0.43	0.02	-0.54	TRUE	0.02	-0.59	TRUE	0.05	-0.25	FALSE	0.01	-0.35	FALSE	0.01	-1.21	TRUE	0.04	-0.07	FALSE	0.01	-0.35	FALSE	0.01	0.84	0.84 > 0.43	0.02	-0.1	FALSE	0	0.61	0.61 > 0.43	0.03	0.77	0.77 > 0.43	0.01	-0.45	FALSE	0.01	-0.25	FALSE	0	0.62	0.62 > 0.43	0.02	-0.62	TRUE	0.04	-0.56
10	0.9	10 > 0.49	0.07	-0.19	FALSE	0.01	-0.37	FALSE	0.02	-0.29	FALSE	0.02	0.38	FALSE	0.01	-1.21	TRUE	0.02	-0.06	FALSE	0.03	-0.13	FALSE	0.04	1.55	1.55 > 0.49	0.06	0.9	0.9 > 0.49	0.04	1.45	1.45> 0.49	0.07	0.07	FALSE	0.01	-0.44	FALSE	0.02	-0.46	FALSE	0.02	0.73	0.73 > 0.49	0.06	-0.21	FALSE	0.02	-1.27
11	0.42	0.00 < 0.42 <= 0.51	0	-0.62	TRUE	0.05	0.46	0.00 < 0.46 <= 0.51	0.01	0.25	0.00 < 0.25 <= 0.51	0.02	0.07	0.00 < 0.07 <= 0.51	0.02	-0.99	TRUE	0.03	-0.16	FALSE	0.02	0.84	0.84 > 0.51	0.03	-0.42	FALSE	0.02	0.11	0.00 < 0.11 <= 0.51	0.02	1.36	1.36 > 0.51	0.06	0.34	0.00 < 0.34 <= 0.51	0.01	-3.76	TRUE	0.04	0.5	0.00 < 0.5 <= 0.51	0.02	0.64	0.64 > 0.51	0.06	-1.17	TRUE	0.04	-1.26
12	0.13	FALSE	0.02	-0.54	TRUE	0.02	-0.17	FALSE	0.01	-0.41	FALSE	0	0.89	0.89 > 0.49	0.01	-0.63	TRUE	0.01	0.58	0.58 > 0.49	0.01	-0.01	FALSE	0.02	0.46	FALSE	0.01	0.64	0.64 > 0.49	0	0.29	FALSE	0.01	0.37	FALSE	0	-1.5	TRUE	0.02	0.09	FALSE	0.02	1.28	1.28 > 0.49	0.03	-2.05	TRUE	0	-0.59
13	0.63	13 > 0.43	0.07	0.23	FALSE	0.03	-0.62	TRUE	0.03	0.27	FALSE	0.01	0.14	FALSE	0	-1.68	TRUE	0.03	0.14	FALSE	0.03	-0.09	FALSE	0.01	1.63	1.63 > 0.43	0.05	0.45	0.45 > 0.43	0.06	1.46	1.46 > 0.43	0.06	-0.68	TRUE	0.02	-0.3	FALSE	0.02	-0.4	FALSE	0.02	-0.01	FALSE	0.01	-0.8	TRUE	0.03	-1.09
14	0.55	0.55 > 0.51	0	-0.84	TRUE	0.02	-0.38	FALSE	0.01	1.13	1.13 > 0.51	0.01	0.9	0.9 > 0.51	0.02	-0.73	TRUE	0	0.56	0.56 > 0.51	0.02	-0.07	FALSE	0.01	0.24	FALSE	0.02	1.18	1.18 > 0.51	0.03	0.97	0.97 > 0.51	0.02	-0.63	TRUE	0.01	-0.5	FALSE	0.03	-0.56	TRUE	0	-0.52	FALSE	0	0.08	FALSE	0	-1.27
15	-0.09	FALSE	0	0.46	FALSE	0.01	-0.14	FALSE	0	0.37	FALSE	0.01	0.45	FALSE	0.01	-1.84	TRUE	0	0.18	FALSE	0.01	-0.27	FALSE	0.01	1.06	1.06 > 0.48	0.01	0.32	FALSE	0.01	0.42	FALSE	0	0.19	FALSE	0.01	-0.4	FALSE	0	0.11	FALSE	0	0.78	0.78 > 0.48	0.01	-0.91	TRUE	0	-1.08
16	-0.05	FALSE	0	0.23	FALSE	0	-0.29	FALSE	0.01	0.06	FALSE	0.02	0.33	FALSE	0	-1.07	TRUE	0.02	-0.23	FALSE	0	0.08	FALSE	0.02	0.73	0.73 > 0.47	0.01	0.35	FALSE	0.01	0.28	FALSE	0.01	0.15	FALSE	0.01	-0.15	FALSE	0	-0.43	FALSE	0.01	0.7	0.7 > 0.47	0.01	-0.64	TRUE	0.02	-1.31
17	0.18	FALSE	0	-0.04	FALSE	0.01	-0.07	FALSE	0.02	0.69	0.69 > 0.42	0.03	0.68	0.68 > 0.42	0.01	-1.54	TRUE	0.01	-0.25	FALSE	0.01	0.5	0.5 > 0.42	0.01	0.81	0.81 > 0.42	0.01	0.67	0.67 > 0.42	0.01	0.03	FALSE	0	0.5	0.5 > 0.42	0.01	-0.17	FALSE	0.01	0.24	FALSE	0	0.16	FALSE	0.02	-1.17	TRUE	0.03	-0.82
18	-0.16	FALSE	0.01	1.32	1.32 > 0.50	0.06	0.13	FALSE	0.02	0.21	FALSE	0.03	1.04	1.04 > 0.50	0.03	-0.61	TRUE	0.07	-0.02	FALSE	0.01	0.63	0.63 > 0.50	0.02	1.22	1.22 > 0.50	0.04	1.11	1.11 > 0.50	0.05	0.01	FALSE	0.01	0.8	0.8 > 0.50	0.05	-0.3	FALSE	0.01	-1.11	TRUE	0.08	-0.02	FALSE	0	-1.55	TRUE	0.06	-0.67
19	0.48	0.48 > 0.45	0	0.17	FALSE	0.02	-0.62	TRUE	0.01	0.36	FALSE	0.02	0.02	FALSE	0.03	-1.96	TRUE	0.03	-0.22	FALSE	0.01	0.67	0.67 > 0.45	0.01	1.06	1.06 > 0.45	0.01	0.17	FALSE	0.01	0.5	0.5 > 0.45	0	0.36	FALSE	0.02	0.37	FALSE	0.02	0.06	FALSE	0.02	-0.22	FALSE	0.01	-1.1	TRUE	0	-0.72
20	0.24	FALSE	0.01	-0.08	FALSE	0.01	-0.09	FALSE	0.01	0.39	FALSE	0	0.64	0.64 > 0.43	0	-1.69	TRUE	0	-0.17	FALSE	0	0.52	0.52 > 0.43	0.01	0.81	0.81 > 0.43	0	0.44	0.44 > 0.43	0	0.26	FALSE	0.01	0.35	FALSE	0	-0.07	FALSE	0.01	0.19	FALSE	0.01	-0.1	FALSE	0	-0.95	TRUE	0.01	-1.16
21	0.2	FALSE	0.01	-0.03	FALSE	0.01	0.04	FALSE	0	0.71	0.71 > 0.41	0.03	0.61	0.61 > 0.41	0.01	-1.62	TRUE	0	-0.18	FALSE	0.01	0.64	0.64 > 0.41	0.02	0.66	0.66 > 0.41	0.02	0.29	FALSE	0.01	0.35	FALSE	0.01	0.35	FALSE	0.02	-0.23	FALSE	0.01	0.19	FALSE	0	-0.11	FALSE	0.03	-0.85	TRUE	0.03	-1.23
22	-0.37	FALSE	0.01	-0.09	FALSE	0	-0.3	FALSE	0	0.24	FALSE	0.01	0.9	0.9 > 0.46	0.03	-1.37	TRUE	0.01	-0.08	FALSE	0	0.71	0.71 > 0.46	0.01	0.87	0.87 > 0.46	0.02	0.41	FALSE	0.01	0.89	0.89 > 0.46	0.02	0.2	FALSE	0.01	0.05	FALSE	0.01	-0.25	FALSE	0.01	-0.22	FALSE	0	-0.85	TRUE	0.01	-1.03
23	0	FALSE	0.01	-0.14	FALSE	0.01	-0.8	TRUE	0.02	0.43	FALSE	0.02	0.39	FALSE	0	-1.79	TRUE	0.01	0.28	FALSE	0.01	0.58	0.58 > 0.44	0.01	1.02	1.02 > 0.44	0.01	0.39	FALSE	0.02	0.31	FALSE	0	0.29	FALSE	0.03	0.08	FALSE	0	-0.12	FALSE	0.01	0.06	FALSE	0.01	-0.78	TRUE	0	-0.73
24	0.14	FALSE	0.01	0.31	FALSE	0	-0.25	FALSE	0	0.48	0.48 > 0.44	0.06	0.16	FALSE	0.02	-1.9	TRUE	0.06	0.69	0.69 > 0.44	0.05	0.04	FALSE	0.02	1.34	1.34 > 0.44	0.06	0.11	FALSE	0.01	0.51	0.51 > 0.44	0.05	0.25	FALSE	0.01	-0.56	TRUE	0.05	0.79	0.79 > 0.44	0.06	-0.06	FALSE	0.01	-0.45	FALSE	0	-0.98
25	0.18	FALSE	0.01	-0.29	FALSE	0	-0.3	FALSE	0.01	0.83	0.83 > 0.42	0.01	0.22	FALSE	0.01	-1.56	TRUE	0.01	0.16	FALSE	0.01	0.56	0.56 > 0.42	0.01	1.04	1.04> 0.42	0.01	0.31	FALSE	0.01	0.52	0.52 > 0.42	0.01	0.57	0.57 > 0.42	0.02	-0.4	FALSE	0	0.44	0.44 > 0.42	0.01	-0.18	FALSE	0	-0.84	TRUE	0	-1.43
26	-0.32	FALSE	0.01	-0.23	FALSE	0.01	0.16	FALSE	0	0.51	0.51 > 0.46	0.01	0.02	FALSE	0.01	-1.92	TRUE	0.01	-0.19	FALSE	0.01	1	1 > 0.46	0.01	0.64	0.64 > 0.46	0.03	-0.43	FALSE	0.01	0.63	0.63 > 0.46	0	0.05	FALSE	0.01	-0.35	FALSE	0	0.09	FALSE	0.01	-0.4	FALSE	0.01	-0.91	TRUE	0	-0.29
27	0.31	FALSE	0.02	0.01	FALSE	0	0.04	FALSE	0.02	0.14	FALSE	0.01	0.64	0.64 > 0.49	0.01	-1.81	TRUE	0.01	0.12	FALSE	0	1.11	1.11 > 0.49	0	1.16	1.16 > 0.49	0	-0.15	FALSE	0.01	0.76	0.76 > 0.49	0.01	-0.25	FALSE	0.01	-0.42	FALSE	0.01	-0.14	FALSE	0.02	-0.64	TRUE	0.02	-0.9	TRUE	0.01	-0.37
28	0.18	FALSE	0.02	-0.03	FALSE	0.03	0.23	FALSE	0.02	1.2	1.2 > 0.42	0.01	0.44	0.44 > 0.42	0	-1.83	TRUE	0.02	0.04	FALSE	0.02	0.88	0.88 > 0.42	0	0.51	0.51 > 0.42	0.02	0.01	FALSE	0.01	0.65	0.65 > 0.42	0	0.57	0.57 > 0.42	0.03	-0.09	FALSE	0.01	0.22	FALSE	0.02	-0.02	FALSE	0.03	-0.99	TRUE	0.02	-1.16
29	0.2	FALSE	0.02	0.1	FALSE	0	0.32	FALSE	0.03	1.12	1.12 > 0.43	0.05	0.44	0.44 > 0.43	0.05	-1.91	TRUE	0.02	-0.22	FALSE	0.05	1.24	1.24 > 0.43	0.05	0.46	0.46 > 0.43	0.05	-0.06	FALSE	0.01	0.76	0.76 > 0.43	0.06	0.51	0.51 > 0.43	0.04	-0.09	FALSE	0.01	0.04	FALSE	0.02	0.04	FALSE	0.01	-0.58	TRUE	0.02	-1.38
30	-0.18	FALSE	0	0.4	FALSE	0.01	0.52	0.52 > 0.46	0.04	-0.38	FALSE	0.03	-0.21	FALSE	0	-1.56	TRUE	0.03	0.02	FALSE	0.02	0.82	0.82 > 0.46	0.04	0.51	0.51 > 0.46	0.06	-0.48	FALSE	0.02	-0.29	FALSE	0.02	0.44	FALSE	0	-0.39	FALSE	0.01	0.79	0.79 > 0.46	0.07	-0.23	FALSE	0.02	-1.27	TRUE	0.04	-1.45
[truncated: 11 more columns]

## Sheet: AV_FILTERED RESULTS
Feature/Instance	1			10000			32059			50000			55542			40			1250			32005			12905			23805			8456			1000			999			1500			12005			9856			45239
0	-0.25	TRUE	0.02	-0.03	FALSE	0.01	2.31	2.31 > 0.08	0.03	0.11	0.11 > 0.08	0.03	0.69	0.69 > 0.08	0.01	0.31	0.31 > 0.08	0.03	-0.16	FALSE	0.01	-0.03	FALSE	0.01	0.03	FALSE	0.02	-0.22	TRUE	0.03	-0.29	TRUE	0.03	0	FALSE	0.01	-0.15	FALSE	0.02	0.2	0.2 > 0.08	0.04	-0.1	FALSE	0.02	-0.34	TRUE	0.06	-0.38
1	-0.67	TRUE	0.04	-0.22	TRUE	0.02	2.65	2.65 > 0.10	0.01	0.07	FALSE	0.01	1.55	1.55 > 0.10	0.01	0.23	FALSE	0.02	-0.42	TRUE	0.01	0.12	0.12 > 0.10	0.03	-0.01	FALSE	0.01	-0.13	FALSE	0.01	-0.16	FALSE	0.01	-0.05	FALSE	0.01	-0.19	FALSE	0	0.2	0.2 > 0.10	0	-0.04	FALSE	0	-0.18	FALSE	0.02	-0.39
2	-0.41	TRUE	0.01	-0.01	FALSE	0.01	2.48	2.48 > 0.13	0	0.11	FALSE	0.01	0.77	0.77 > 0.13	0.01	-0.17	FALSE	0	-0.29	TRUE	0.02	0.05	FALSE	0.01	0.16	0.16 > 0.13	0.01	-0.19	FALSE	0.01	-0.24	TRUE	0.01	0.14	0.14 > 0.13	0.01	-0.12	FALSE	0.01	0.19	0.19 > 0.13	0	-0.1	FALSE	0	-0.3	TRUE	0.05	-0.31
3	-0.12	FALSE	0.01	0.09	FALSE	0	1.92	1.92 > 0.11	0.02	0.13	0.13 > 0.11	0.01	0.46	0.46 > 0.11	0.02	0.17	0.17 > 0.11	0.02	0	FALSE	0	-0.06	FALSE	0	0.07	FALSE	0.02	-0.23	TRUE	0.06	-0.23	TRUE	0.03	-0.01	FALSE	0	-0.09	FALSE	0.01	0.13	0.13 > 0.11	0	-0.06	FALSE	0	-0.34	TRUE	0.03	-0.28
4	-0.18	FALSE	0.01	0.33	0.33 > 0.16	0.01	2.34	2.34 > 0.16	0.03	0.11	FALSE	0.01	0.84	0.84 > 0.16	0.02	0.17	0.17 > 0.16	0.02	-0.23	TRUE	0.04	0.14	FALSE	0.01	-0.1	FALSE	0.02	-0.45	TRUE	0.04	0	FALSE	0.02	-0.06	FALSE	0.01	0.42	0.42 > 0.16	0.02	-0.1	FALSE	0.01	-0.59	TRUE	0.06	-0.25	TRUE	0.04	-0.17
5	0.07	FALSE	0.01	0.35	0.35 > 0.13	0.02	2.41	2.41 > 0.13	0	0.06	FALSE	0.01	0.16	0.16 > 0.13	0.01	0.41	0.41 > 0.13	0.01	0.11	FALSE	0.02	-0.22	TRUE	0.02	0.05	FALSE	0.01	-0.29	TRUE	0.02	-0.24	TRUE	0.04	0.02	FALSE	0	-0.14	FALSE	0.01	-0.18	FALSE	0.03	-0.19	TRUE	0.03	-0.31	TRUE	0.03	-0.15
6	0.07	FALSE	0	0.19	0.19 > 0.13	0.04	1.79	1.79 > 0.13	0.03	0.1	FALSE	0.01	0.32	0.32 > 0.13	0	0.29	0.29 > 0.13	0.03	0.09	FALSE	0.03	-0.01	FALSE	0.01	0.14	0.16 > 0.13	0.03	-0.11	FALSE	0.01	-0.32	TRUE	0.05	0.04	FALSE	0.01	0.08	FALSE	0.02	-0.05	FALSE	0	-0.01	FALSE	0.02	-0.26	TRUE	0.04	-0.2
7	-0.43	TRUE	0.04	-0.02	FALSE	0.01	2.5	2.5 > 0.14	0.02	0.13	FALSE	0	0.66	0.66 > 0.14	0.05	0.12	FALSE	0.02	-0.52	TRUE	0.05	-0.08	FALSE	0.01	-0.16	FALSE	0.02	0.15	0.15 > 0.14	0.02	-0.16	FALSE	0.01	-0.05	FALSE	0	-0.08	FALSE	0.02	-0.18	FALSE	0	-0.1	FALSE	0.03	-0.27	TRUE	0.04	-0.41
8	0.04	FALSE	0.01	0.33	0.33 > 0.13	0.02	2.4	2.4 > 0.13	0.01	0.06	FALSE	0.01	0.18	0.18 > 0.13	0.02	0.41	0.41 > 0.13	0.01	0.08	FALSE	0.01	-0.22	TRUE	0.05	0.06	FALSE	0.04	-0.28	TRUE	0.03	-0.26	TRUE	0.01	0.02	FALSE	0	-0.13	FALSE	0	-0.16	FALSE	0.01	-0.19	TRUE	0.03	-0.28	TRUE	0.03	-0.15
9	-0.17	FALSE	0.05	0.2	0.2 > 0.14	0.05	2.1	2.1 > 0.14	0.02	0.09	FALSE	0.01	-0.36	TRUE	0.08	0.77	0.77 > 0.14	0.02	0.04	FALSE	0.03	-0.01	FALSE	0.05	-0.15	FALSE	0.02	-0.35	TRUE	0.07	-0.53	TRUE	0.05	0.18	0.18 > 0.14	0.01	0.17	0.17 > 0.14	0.01	-0.11	FALSE	0.03	-0.11	FALSE	0.02	-0.27	TRUE	0.09	-0.25
10	0.16	0.16 > 0.14	0.03	0.3	0.3 > 0.14	0.01	2.27	2.27 > 0.14	0.05	-0.12	FALSE	0.05	0.72	0.72 > 0.14	0.04	0.23	0.23 > 0.14	0.05	0.17	0.17 > 0.14	0.05	0.17	0.17 > 0.14	0.02	-0.1	FALSE	0.02	-0.26	TRUE	0.07	-0.36	TRUE	0.07	-0.18	FALSE	0.02	0.1	FALSE	0.02	0.06	FALSE	0.02	-0.14	FALSE	0.01	-0.34	TRUE	0.08	-0.17
11	0.06	FALSE	0.01	0.31	0.31 > 0.13	0	2.84	2.84 > 0.13	0	-0.17	FALSE	0.05	0.76	0.76 > 0.13	0.01	0.48	0.48 > 0.13	0.01	0.4	0.4 > 0.13	0.02	-0.26	FALSE	0.03	-0.87	TRUE	0.01	-0.4	TRUE	0.01	0.08	FALSE	0.01	-0.2	FALSE	0.03	-0.31	TRUE	0	-0.12	FALSE	0.02	-0.24	FALSE	0.01	-0.23	FALSE	0.04	-0.49
12	-0.16	FALSE	0.01	0.12	0.12 > 0.12	0	2.46	2.46 > 0.12	0	-0.02	FALSE	0.01	0.38	0.38 > 0.12	0.03	-0.11	FALSE	0.02	-0.01	FALSE	0.02	0.02	FALSE	0.01	-0.08	FALSE	0.02	-0.26	TRUE	0.03	-0.22	TRUE	0.03	-0.15	FALSE	0.01	-0.08	FALSE	0.01	-0.21	TRUE	0.03	0.07	FALSE	0.01	-0.22	TRUE	0.02	-0.41
13	-0.01	FALSE	0.02	0.59	0.59 > 0.17	0.06	2.4	2.4 > 0.17	0.02	0.06	FALSE	0	-0.43	TRUE	0.07	0.58	0.58 > 0.17	0.06	0.36	0.36 > 0.17	0.05	-0.35	TRUE	0.07	-0.06	FALSE	0.01	-0.48	TRUE	0.05	-0.04	FALSE	0	-0.14	FALSE	0	0.29	0.29 > 0.17	0.04	-0.41	TRUE	0.06	-0.37	TRUE	0.08	-0.22	FALSE	0.02	-0.17
14	0.08	FALSE	0.02	0.55	0.55 > 0.20	0.01	2.37	2.37 > 0.20	0.02	-0.09	FALSE	0	-0.19	FALSE	0.02	0.71	0.71 > 0.20	0	0.25	0.25 > 0.20	0.01	-0.06	FALSE	0.03	-0.39	TRUE	0.05	-0.52	TRUE	0.02	-0.39	TRUE	0.05	-0.14	FALSE	0.01	0.06	FALSE	0.04	-0.36	TRUE	0.06	0.06	FALSE	0.02	-0.63	TRUE	0.06	-0.12
15	0.06	FALSE	0.02	0.18	0.18 > 0.14	0.01	2	2 > 0.14	0.04	0.12	FALSE	0.02	0.16	0.16 > 0.14	0.01	0.13	FALSE	0.01	0.1	FALSE	0.02	-0.02	FALSE	0	0.02	FALSE	0.01	-0.15	TRUE	0.05	-0.31	TRUE	0.05	-0.01	FALSE	0	0.1	FALSE	0	-0.3	TRUE	0.07	0.05	FALSE	0.01	-0.14	FALSE	0.01	-0.21
16	0.04	0.01 < 0.04 <= 0.15	0.02	0.24	0.24 > 0.15	0.07	1.93	1.93 > 0.15	0.02	0.16	0.16 > 0.15	0.03	0.09	0.01 < 0.09 <= 0.15	0.01	0.1	0.01 < 0.1 <= 0.15	0	0.14	0.01 < 0.14 <= 0.15	0.03	-0.03	FALSE	0.01	0.06	0.01 < 0.06 <= 0.15	0.01	-0.19	TRUE	0.04	-0.26	TRUE	0.05	-0.05	FALSE	0.01	0.16	0.16 > 0.15	0.03	-0.33	TRUE	0.07	0.06	0.01 < 0.06 <= 0.15	0.01	-0.13	FALSE	0.01	-0.18
17	-0.02	FALSE	0.02	0.17	0.17 > 0.13	0.04	2.17	2.17 > 0.13	0.01	0.1	FALSE	0.04	0.11	FALSE	0.02	-0.01	FALSE	0	0.02	FALSE	0.02	-0.03	FALSE	0	-0.09	FALSE	0.02	-0.23	TRUE	0.04	-0.13	FALSE	0	-0.03	FALSE	0.01	0.07	FALSE	0.03	-0.36	TRUE	0.01	0.08	FALSE	0.03	-0.13	FALSE	0.01	-0.23
18	0.1	0.06 < 0.1 <= 0.22	0.02	0.42	0.42 > 0.22	0.03	1.54	1.54 > 0.22	0.03	-0.29	TRUE	0.02	0.38	0.38 > 0.22	0.04	0.18	0.06 < 0.18 <= 0.22	0.01	0.12	0.06 < 0.12 <= 0.22	0.02	-0.04	FALSE	0	0.03	FALSE	0	-0.96	TRUE	0.03	-0.15	TRUE	0.01	-0.87	TRUE	0	-0.55	TRUE	0.01	-0.4	TRUE	0.02	0.08	0.06 < 0.08 <= 0.22	0.01	-0.81	TRUE	0.01	-0.02
19	-0.28	TRUE	0.02	0.18	0.18 > 0.15	0.02	2.19	2.19 > 0.15	0.05	-0.12	FALSE	0.01	0.98	0.98 > 0.15	0.04	0.8	0.8 > 0.15	0.07	-0.1	FALSE	0	-0.01	FALSE	0	-0.06	FALSE	0.01	-0.4	TRUE	0	-0.13	FALSE	0.01	-0.08	FALSE	0	-0.22	TRUE	0.01	-0.44	TRUE	0.02	-0.02	FALSE	0.03	-0.27	TRUE	0.01	-0.23
20	0	FALSE	0.03	0.19	0.19 > 0.14	0.04	2.13	2.13 > 0.14	0.02	0.09	FALSE	0.01	0.16	0.16 > 0.14	0.03	0.03	FALSE	0	0	FALSE	0.03	-0.03	FALSE	0.01	-0.04	FALSE	0.02	-0.2	TRUE	0.04	-0.17	TRUE	0.02	0.01	FALSE	0.01	0.1	FALSE	0.01	-0.34	TRUE	0.02	0.08	FALSE	0	-0.13	FALSE	0.01	-0.24
21	-0.43	TRUE	0	0.17	0.17 > 0.15	0.02	2.39	2.39 > 0.15	0.02	0.07	FALSE	0.01	0.3	0.3 > 0.15	0.01	-0.03	FALSE	0.01	-0.14	FALSE	0.01	-0.15	FALSE	0.02	-0.33	TRUE	0.02	-0.17	FALSE	0	-0.18	FALSE	0.01	0.06	FALSE	0.01	0.12	FALSE	0.03	-0.5	TRUE	0.01	0.1	FALSE	0	-0.18	FALSE	0.02	-0.28
22	-0.01	FALSE	0.01	0.14	0.14 > 0.08	0.01	7.66	7.66 > 0.08	0.02	-0.3	TRUE	0	0.15	0.15 > 0.08	0.04	0.04	FALSE	0.01	-0.01	FALSE	0.02	-0.15	FALSE	0	-0.14	FALSE	0.01	-0.17	TRUE	0	-0.13	FALSE	0.02	-0.03	FALSE	0.01	-0.43	TRUE	0.01	-0.43	TRUE	0.02	0.05	FALSE	0.01	-0.14	FALSE	0.02	-0.21
23	-0.07	FALSE	0	0.06	FALSE	0.01	1.94	1.94 > 0.13	0.04	0.09	FALSE	0	0.23	0.23 > 0.13	0.02	0.01	FALSE	0	-0.21	TRUE	0.04	0.08	FALSE	0.02	-0.15	FALSE	0.01	-0.14	FALSE	0.01	-0.16	FALSE	0.01	-0.03	FALSE	0	-0.01	FALSE	0.01	-0.44	TRUE	0.02	0.06	FALSE	0.01	-0.15	FALSE	0.02	-0.26
24	-0.08	FALSE	0.01	-0.04	FALSE	0	1.72	1.72 > 0.18	0.01	0.16	FALSE	0	0.12	FALSE	0.02	0.17	FALSE	0.02	-0.21	TRUE	0.05	0.34	0.34 > 0.18	0.02	0.11	FALSE	0.01	-0.21	TRUE	0.06	0.14	FALSE	0.03	-0.19	FALSE	0.02	-0.36	TRUE	0.05	-0.57	TRUE	0.05	-0.16	FALSE	0.01	-0.34	TRUE	0.06	-0.44
25	0.01	FALSE	0	-0.37	TRUE	0.02	1.91	1.91 > 0.18	0.02	-0.27	TRUE	0.01	0.06	FALSE	0.01	0.08	FALSE	0.01	-0.57	TRUE	0.01	0.02	FALSE	0.02	0.3	0.3 > 0.18	0.01	-0.11	FALSE	0	-0.48	TRUE	0	0.17	FALSE	0.01	-0.14	FALSE	0	-0.49	TRUE	0.02	0.29	0.29 > 0.18	0.01	-0.18	FALSE	0.01	-0.02
26	-0.96	TRUE	0.06	-0.39	TRUE	0.05	2.22	2.22 > 0.08	0.05	0.04	FALSE	0.01	0.25	0.25 > 0.08	0.07	-0.22	TRUE	0.04	-0.01	FALSE	0.01	0.09	0.09 > 0.08	0.05	-0.06	FALSE	0.01	-0.09	FALSE	0	-0.2	TRUE	0.04	0.06	FALSE	0.01	-0.01	FALSE	0	-0.13	FALSE	0	0.13	0.13 > 0.08	0.05	-0.21	TRUE	0.03	-0.82
27	-0.84	TRUE	0	-1	TRUE	0	-0.4	TRUE	0	-0.01	FALSE	0.02	-0.17	TRUE	0.01	0.02	FALSE	0	-0.07	FALSE	0.02	0.08	0.08 > 0.07	0.02	-0.09	FALSE	0.01	-0.18	TRUE	0.01	-0.23	TRUE	0.01	-0.04	FALSE	0.01	-0.24	TRUE	0.01	-0.19	TRUE	0.01	0.08	0.08 > 0.07	0.01	-0.1	FALSE	0.01	-0.55
28	-0.9	TRUE	0.01	-0.74	TRUE	0.01	-0.19	TRUE	0.01	-0.27	TRUE	0	7.32	7.32 > 0.00	0.05	-0.08	FALSE	0.02	-0.1	FALSE	0.02	-0.17	FALSE	0.02	-0.1	FALSE	0.01	-0.16	FALSE	0.04	-0.13	FALSE	0.03	-0.11	FALSE	0.03	-0.53	TRUE	0.01	-0.3	TRUE	0.02	0.02	0.02 > 0.00	0.02	-0.13	FALSE	0.02	-0.82
29	0.11	0.11 > 0.09	0.01	0.11	0.11 > 0.09	0.02	-2.93	TRUE	0	-0.19	TRUE	0.01	9.25	9.25 > 0.09	0.02	-0.02	FALSE	0.02	-0.05	FALSE	0.01	0.02	FALSE	0.02	-0.07	FALSE	0	-0.13	TRUE	0	-0.4	TRUE	0.03	0.02	FALSE	0.02	-0.45	TRUE	0	-0.18	TRUE	0.01	0.14	0.14 > 0.09	0.01	-0.01	FALSE	0.02	-0.18
30	0.11	FALSE	0.01	0.19	0.19 > 0.14	0.07	2.42	2.42 > 0.14	0.05	-0.01	FALSE	0	-0.83	TRUE	0.06	0.04	FALSE	0	-0.07	FALSE	0.02	-0.1	FALSE	0.01	-0.1	FALSE	0.01	-0.33	TRUE	0.06	-0.2	TRUE	0.07	-0.15	FALSE	0.02	-0.09	FALSE	0.02	-0.38	TRUE	0.04	0.2	0.2 > 0.14	0.07	-0.16	FALSE	0.02	-0.32
[truncated: 11 more columns]

## Sheet: AY_FILTERED RESULTS
Feature/Instance	1			10000			32059			50000			55440			40			1250			32005			12905			23805			8456			1000			999			1500			12005			9856			45239
0	-0.04	FALSE	0.02	-1.03	0 <= -0.55	0.06	0.46	0.46 > 0.41	0.05	-1.56	TRUE	0.05	-0.52	FALSE	0.03	1.34	1.34 > 0.41	0.01	-1.94	TRUE	0.03	-0.93	TRUE	0.02	-0.78	TRUE	0.05	-1.06	TRUE	0.05	0.16	FALSE	0.03	-0.74	TRUE	0.04	-0.36	FALSE	0.01	-0.85	TRUE	0.06	-0.53	FALSE	0.01	-0.27	FALSE	0.01	-0.43
1	-1.03	TRUE	0.03	-2.45	1 <= -0.57	0.03	0.81	0.81 > 0.49	0.02	-0.61	TRUE	0.04	-0.96	TRUE	0.05	1.02	1.02 > 0.49	0.01	-0.62	TRUE	0.03	-1.45	TRUE	0.03	-0.49	FALSE	0	0.63	0.63 > 0.49	0.01	-1.15	TRUE	0.02	-0.1	FALSE	0.03	0.45	FALSE	0	-0.9	TRUE	0.02	1.32	1.32 > 0.49	0	0.21	FALSE	0	-0.38
2	0.07	FALSE	0.01	-0.26	FALSE	0.03	1.3	1.3 > 0.40	0.07	-1.04	TRUE	0.04	0.32	FALSE	0.01	2.27	2.27 > 0.40	0.07	-3.31	TRUE	0.03	-0.81	TRUE	0.03	-0.57	FALSE	0.01	-0.32	FALSE	0.02	-0.13	FALSE	0.01	1.02	1.02 > 0.40	0.06	1.71	1.71 > 0.40	0.07	-0.7	TRUE	0.05	-0.04	FALSE	0.02	-1.25	TRUE	0.05	0.05
3	-0.89	TRUE	0	-0.45	FALSE	0.02	1.47	1.47 > 0.46	0.03	-2.24	TRUE	0.04	-0.8	TRUE	0	1.51	1.51 > 0.46	0.04	-2.91	TRUE	0.01	-1.8	TRUE	0.01	-0.45	FALSE	0.01	-0.84	TRUE	0.01	0.41	FALSE	0.01	3.24	3.24 > 0.46	0.01	0.19	FALSE	0.01	-0.46	FALSE	0.01	0.66	0.66 > 0.46	0.03	0.1	FALSE	0.01	-0.35
4	-0.62	TRUE	0.02	-0.73	4 <= -0.59	0.07	0.29	FALSE	0	-0.79	TRUE	0.04	-1.36	TRUE	0.03	2.1	2.1 > 0.47	0.02	-0.5	FALSE	0.02	-0.97	TRUE	0.02	-0.22	FALSE	0.01	-0.95	TRUE	0.04	-0.3	FALSE	0	1.16	1.16 > 0.47	0.01	2.61	2.61 > 0.47	0.01	-0.56	FALSE	0	-0.56	FALSE	0.02	1.02	1.02 > 0.47	0.03	-0.29
5	-0.55	FALSE	0	-0.98	5 <= -0.59	0.03	0.9	0.9 > 0.46	0.04	-0.16	FALSE	0.04	-0.23	FALSE	0.02	2.21	2.21 > 0.46	0	-3.62	TRUE	0	-1.95	TRUE	0.01	-0.24	FALSE	0.01	-0.24	FALSE	0	0.09	FALSE	0.01	0.95	0.95 > 0.46	0.02	0.9	0.9 > 0.46	0	-0.19	FALSE	0	0.31	FALSE	0.02	0.48	0.48 > 0.46	0	0.09
6	-0.47	TRUE	0.05	0.49	6 > 0.31	0.07	0.58	0.58 > 0.31	0.07	-0.76	TRUE	0.03	-0.53	TRUE	0.02	0.5	0.5 > 0.31	0.03	-1.07	TRUE	0.05	-1.16	TRUE	0.04	-0.04	FALSE	0.01	0.24	FALSE	0.02	-0.39	FALSE	0.01	0.8	0.8 > 0.31	0.06	1.14	1.14 > 0.31	0.05	-0.27	FALSE	0.02	0.07	FALSE	0.02	0.24	FALSE	0	0.55
7	-0.78	TRUE	0.01	-0.12	7 <= -0.10	0.01	0.18	0.18 > 0.12	0	0.75	0.75 > 0.31	0.03	-0.66	TRUE	0	-0.48	TRUE	0.03	-0.29	TRUE	0	-0.32	TRUE	0	-0.05	FALSE	0.02	-0.03	FALSE	0.02	0.12	0.12 > 0.12	0.01	0.26	0.26 > 0.12	0.02	0.12	0.01 < 0.12 <= 0.12	0.01	0	FALSE	0.01	0.25	0.25 > 0.12	0.01	0.12	0.12 > 0.12	0.02	0.24
8	-0.89	TRUE	0.02	-0.36	FALSE	0.04	0.82	0.82 > 0.47	0.04	-1.25	TRUE	0.03	-0.36	FALSE	0	0.72	0.72 > 0.47	0.06	-3.81	TRUE	0.03	-2.13	TRUE	0.03	-0.74	TRUE	0.02	0.07	FALSE	0	0.25	FALSE	0	0.8	0.8 > 0.47	0.03	0.42	FALSE	0.01	0.42	FALSE	0	0.34	FALSE	0.01	0	FALSE	0.02	0.3
9	-0.6	TRUE	0	-0.16	FALSE	0.02	1.11	1.11 > 0.44	0.03	0.31	FALSE	0.03	-1.4	TRUE	0.01	1.82	1.82 > 0.44	0.02	-2	TRUE	0	-2.13	TRUE	0.01	-0.37	FALSE	0	-1.05	TRUE	0	0.31	FALSE	0.02	0.14	FALSE	0	1.3	1.3 > 0.44	0	-0.14	FALSE	0.01	0.3	FALSE	0.01	0.39	FALSE	0.01	0.09
10	-0.56	FALSE	0.02	-0.52	FALSE	0	0.02	FALSE	0.01	-1.77	TRUE	0.03	-1.01	TRUE	0.04	2.4	2.4 > 0.54	0.05	0.29	FALSE	0	-1.92	TRUE	0.04	-0.09	FALSE	0.01	0.12	FALSE	0.01	0.51	FALSE	0.01	0.27	FALSE	0.01	1.72	1.72 > 0.54	0	0.35	FALSE	0.02	0.32	FALSE	0.02	0.69	0.69 > 0.54	0.02	-0.19
11	-0.37	FALSE	0.01	-0.88	11 <= -0.55	0.01	1.68	1.68 > 0.55	0.04	0.36	FALSE	0.03	1.6	1.6 > 0.55	0.05	0.16	FALSE	0.02	-3.28	TRUE	0.01	-4.17	TRUE	0.01	0.68	0.68 > 0.55	0.04	0.61	0.61 > 0.55	0.03	0.59	0.59 > 0.55	0.04	-0.53	FALSE	0.03	0.44	FALSE	0.03	0.11	FALSE	0.01	-0.32	FALSE	0	-0.71	TRUE	0.01	-0.16
12	-0.12	FALSE	0	-0.26	FALSE	0	1.27	1.27 > 0.53	0.01	-1.02	TRUE	0.02	-0.08	FALSE	0.03	1.3	1.3 > 0.53	0.02	-3.5	TRUE	0.02	-3.68	TRUE	0.01	0.04	FALSE	0	0.11	FALSE	0	-0.23	FALSE	0.02	-0.04	FALSE	0.01	2.05	2.05 > 0.53	0	-0.69	TRUE	0.03	-0.2	FALSE	0.01	-0.14	FALSE	0.01	-0.04
13	-0.59	TRUE	0.01	0.58	13 > 0.50	0.03	-0.11	FALSE	0.01	0.08	FALSE	0.02	-0.75	TRUE	0.02	1.07	1.07 > 0.50	0.02	0.03	0.01 < 0.03 <= 0.50	0.01	-3.19	TRUE	0.03	-0.8	TRUE	0.01	-0.97	TRUE	0.02	0.05	0.01 < 0.05 <= 0.50	0	-0.44	FALSE	0.02	2.26	2.26 > 0.50	0.04	0.17	0.01 < 0.17 <= 0.50	0	0.16	0.01 < 0.16 <= 0.50	0.01	0.64	0.64 > 0.50	0.03	0.4
14	-0.31	TRUE	0.01	-0.01	FALSE	0.03	0.4	0.4 > 0.11	0	-1.17	TRUE	0.02	-0.18	FALSE	0.01	0.3	0.3 > 0.11	0.02	-0.42	TRUE	0	-0.53	TRUE	0	-0.1	FALSE	0.02	-0.15	FALSE	0	-0.24	TRUE	0	0.25	0.25 > 0.11	0.01	0.13	0.13 > 0.11	0.02	0	FALSE	0.01	0.29	0.29 > 0.11	0.02	0.16	0.16 > 0.11	0	-0.14
15	-1.28	TRUE	0.04	-1.23	15 <= -0.61	0.04	1.15	1.15 > 0.60	0.02	-0.87	TRUE	0.02	-0.04	FALSE	0.01	2.01	2.01 > 0.60	0.01	-2.93	TRUE	0.03	-1.63	TRUE	0.04	-1.08	TRUE	0.01	-0.07	FALSE	0	-0.17	FALSE	0	0.84	0.84 > 0.60	0.03	0.36	FALSE	0.01	-0.3	FALSE	0.02	0.38	FALSE	0.01	0.01	FALSE	0.03	-0.9
16	-0.76	TRUE	0.03	-0.46	FALSE	0.01	1.45	1.45 > 0.55	0.01	-0.83	TRUE	0.02	-1.12	TRUE	0.02	1.65	1.65 > 0.55	0.01	-2.54	TRUE	0.02	-2.2	TRUE	0.02	-0.21	FALSE	0.01	-0.88	TRUE	0.04	-0.34	FALSE	0.03	2.11	2.11 > 0.55	0.02	1.72	1.72 > 0.55	0.01	0	FALSE	0.01	0.4	FALSE	0.02	0.37	FALSE	0.01	-0.83
17	-0.32	FALSE	0.01	-0.26	FALSE	0	1.01	1.01 > 0.56	0.04	-1.57	TRUE	0.02	-0.12	FALSE	0	1.57	1.57 > 0.56	0.01	-1.77	TRUE	0.03	-1	TRUE	0.04	0.63	0.63 > 0.56	0.03	-0.5	FALSE	0	-0.18	FALSE	0	1.3	1.3 > 0.56	0.03	1.02	1.02 > 0.56	0.03	-0.69	TRUE	0.03	0.16	FALSE	0.01	0.63	0.63 > 0.56	0.03	-0.46
18	-1.09	TRUE	0.05	0.53	FALSE	0.02	1.28	1.28 > 0.57	0.02	-1	TRUE	0.02	-1.14	TRUE	0.03	-0.15	FALSE	0.02	-0.61	TRUE	0.01	-2.47	TRUE	0.01	-0.54	FALSE	0.02	-0.39	FALSE	0.02	0.64	0.64 > 0.57	0.04	0.9	0.9 > 0.57	0.05	1.83	1.83 > 0.57	0.02	0.28	FALSE	0.01	-1.12	TRUE	0.02	0.22	FALSE	0.03	0.9
19	-0.64	TRUE	0.03	0.52	FALSE	0.01	-0.04	FALSE	0	0.48	0.01 < 0.48 <= 0.50	0.02	-0.94	TRUE	0.01	0.6	0.6 > 0.55	0.04	-1.01	TRUE	0.03	-1.89	TRUE	0.03	-0.84	TRUE	0.02	-1.19	TRUE	0.02	0.76	0.76 > 0.55	0.02	1.18	1.18 > 0.55	0.04	2.14	2.14 > 0.55	0.05	0.91	0.91 > 0.55	0.03	-0.76	TRUE	0.03	-0.2	FALSE	0	0.36
20	-0.35	FALSE	0.01	0.02	FALSE	0.02	1.29	1.29 > 0.54	0.02	-0.58	TRUE	0.01	-0.64	TRUE	0.03	1.92	1.92 > 0.54	0.01	-2.08	TRUE	0.02	-0.91	TRUE	0.01	-0.41	FALSE	0	-0.89	TRUE	0.02	-0.18	FALSE	0	1.45	1.45 > 0.54	0.03	1.38	1.38 > 0.54	0.03	-0.49	FALSE	0	0.37	FALSE	0	0.49	FALSE	0	-0.68
21	0.23	FALSE	0.02	0.36	FALSE	0	0.97	0.97 > 0.54	0.02	-0.15	FALSE	0.01	-0.14	FALSE	0.02	1.23	1.23 > 0.54	0.01	-2	TRUE	0.01	-2.26	TRUE	0.01	0.11	FALSE	0.01	-1.38	TRUE	0.01	0.23	FALSE	0	1.21	1.21 > 0.54	0.01	2.03	2.03 > 0.54	0.02	-0.12	FALSE	0	0.26	FALSE	0.01	0.1	FALSE	0	-0.09
22	-0.48	FALSE	0.02	-0.68	22 <= -0.58	0.04	1.6	1.6 > 0.56	0.02	-0.41	FALSE	0.01	-0.84	TRUE	0.05	1.69	1.69 > 0.56	0.04	-2.35	TRUE	0.02	-1.94	TRUE	0.04	-0.54	FALSE	0.02	-0.7	TRUE	0.05	0.31	FALSE	0.02	1.51	1.51 > 0.56	0.02	1.39	1.39 > 0.56	0.03	-0.25	FALSE	0.03	0.74	0.74 > 0.56	0.05	0.38	FALSE	0.02	-0.79
23	-0.56	TRUE	0.01	-0.2	FALSE	0.02	1.27	1.27 > 0.53	0.02	0.43	FALSE	0.01	-0.87	TRUE	0	1.27	1.27 > 0.53	0.01	-1.97	TRUE	0	-1.95	TRUE	0.02	-0.43	FALSE	0.02	-0.79	TRUE	0.01	0.1	FALSE	0.01	1.67	1.67 > 0.53	0.01	1.19	1.19 > 0.53	0.01	0.05	FALSE	0.01	-0.06	FALSE	0.02	0.03	FALSE	0	-0.2
24	-0.48	FALSE	0.01	0.87	24 > 0.59	0.01	1.18	1.18 > 0.59	0	-1.08	TRUE	0.01	-0.35	FALSE	0.01	0.8	0.8 > 0.59	0	-0.7	TRUE	0.01	-1.86	TRUE	0.02	-0.89	TRUE	0	-0.85	TRUE	0.01	0.63	0.63 > 0.59	0.01	0.04	FALSE	0.01	1.56	1.56 > 0.59	0.04	0.43	FALSE	0	-0.45	FALSE	0.02	-0.07	FALSE	0.01	0.96
25	-0.64	TRUE	0.01	-0.08	FALSE	0	1.45	1.45 > 0.53	0	-0.53	FALSE	0.01	-0.9	TRUE	0.01	1.22	1.22 > 0.53	0	-1.83	TRUE	0	-2.17	TRUE	0	-0.47	FALSE	0.01	-0.83	TRUE	0.01	0.26	FALSE	0	1.68	1.68 > 0.53	0	1.07	1.07 > 0.53	0	0.24	FALSE	0	-0.03	FALSE	0.01	-0.01	FALSE	0.01	-0.03
26	-0.36	FALSE	0.01	-0.25	FALSE	0.01	0.99	0.99 > 0.55	0	-0.51	FALSE	0.01	-0.84	TRUE	0.02	1.14	1.14 > 0.55	0.03	-1.93	TRUE	0	-1.98	TRUE	0.02	-0.12	FALSE	0.01	-1.06	TRUE	0.02	0.26	FALSE	0	1.82	1.82 > 0.55	0.02	1.49	1.49 > 0.55	0	-0.63	TRUE	0.01	-0.11	FALSE	0.01	0.68	0.68 > 0.55	0	-0.75
27	-0.92	TRUE	0.02	-1.05	27 <= -0.57	0.01	1.47	1.47 > 0.57	0.01	-0.53	FALSE	0	-1.31	TRUE	0.02	1.31	1.31 > 0.57	0.03	-1.67	TRUE	0.02	-1.85	TRUE	0.01	-0.5	FALSE	0.01	-1.16	TRUE	0.02	0.53	FALSE	0.01	2	2 > 0.57	0.01	0.73	0.73 > 0.57	0.03	-0.06	FALSE	0.02	0.02	FALSE	0	0.19	FALSE	0	0.15
28	-0.88	TRUE	0.01	-2.28	28 <= -0.59	0	0.87	0.87 > 0.59	0.02	-1.81	TRUE	0	-0.74	TRUE	0	1.82	1.82 > 0.59	0	-1.03	TRUE	0.02	-1.31	TRUE	0.01	-0.36	FALSE	0.03	-0.63	TRUE	0.02	-0.73	TRUE	0.01	0.77	0.77 > 0.59	0.01	0.67	0.67 > 0.59	0.01	-0.11	FALSE	0.01	0.04	0.00 < 0.04 <= 0.59	0	0.34	0.00 < 0.34 <= 0.59	0.01	-0.75
29	-0.52	FALSE	0.01	-1.05	29 <= -0.55	0.02	1.79	1.79 > 0.56	0.02	-0.8	TRUE	0	-0.64	TRUE	0.01	1.18	1.18 > 0.56	0.01	-1.39	TRUE	0.01	-1.59	TRUE	0.01	0.1	0.01 < 0.1 <= 0.56	0.01	-1.23	TRUE	0.02	0.32	0.01 < 0.32 <= 0.56	0.02	1.6	1.6 > 0.56	0.03	1.4	1.4 > 0.56	0	0.01	0.01 < 0.01 <= 0.56	0.01	0.09	0.01 < 0.09 <= 0.56	0.03	0.47	0.01 < 0.47 <= 0.56	0.01	-0.01
30	-0.25	FALSE	0.01	-0.13	FALSE	0.02	1.99	1.99 > 0.61	0.02	0.02	0.01 < 0.02 <= 0.12	0	0.1	FALSE	0	0.92	0.92 > 0.61	0.04	-2.09	TRUE	0.04	-1.97	TRUE	0.02	0.78	0.78 > 0.61	0.02	-0.99	TRUE	0.01	-0.8	TRUE	0.04	1.08	1.08 > 0.61	0.04	1.29	1.29 > 0.61	0.04	-1.03	TRUE	0.04	1.02	1.02 > 0.61	0.02	-0.89	TRUE	0.03	-0.48
[truncated: 11 more columns]

## Sheet: AL_FILTERED RESULTS
Feature/Instance	1			10000			32059			50000			55440			40			1250			32005			12905			23805			8456			1000			999			1500			12005			9856			45239
0	-0.04	FALSE	0.02	-1.03	TRUE	0.06	0.46	0.46 > 0.41	0.05	-0.76	TRUE	0.03	-0.52	FALSE	0.03	1.34	1.34 > 0.41	0.01	-1.94	TRUE	0.03	-0.93	TRUE	0.02	-0.78	TRUE	0.05	-1.06	TRUE	0.05	0.16	FALSE	0.03	-0.74	TRUE	0.04	-0.36	FALSE	0.01	-0.85	TRUE	0.06	-0.53	FALSE	0.01	-0.27	FALSE	0.01	-0.43
1	-1.03	TRUE	0.03	-2.45	TRUE	0.03	0.81	0.81 > 0.49	0.02	-1.77	TRUE	0.03	-0.96	TRUE	0.05	1.02	1.02 > 0.49	0.01	-0.62	TRUE	0.03	-1.45	TRUE	0.03	-0.49	FALSE	0	0.63	0.63 > 0.49	0.01	-1.15	TRUE	0.02	-0.1	FALSE	0.03	0.45	FALSE	0	-0.9	TRUE	0.02	1.32	1.32 > 0.49	0	0.21	FALSE	0	-0.38
2	0.07	FALSE	0.01	-0.26	FALSE	0.03	1.3	1.3 > 0.40	0.07	-0.41	FALSE	0.01	0.32	FALSE	0.01	2.27	2.27 > 0.40	0.07	-3.31	TRUE	0.03	-0.81	TRUE	0.03	-0.57	FALSE	0.01	-0.32	FALSE	0.02	-0.13	FALSE	0.01	1.02	1.02 > 0.40	0.06	1.71	1.71 > 0.40	0.07	-0.7	TRUE	0.05	-0.04	FALSE	0.02	-1.25	TRUE	0.05	0.05
3	-0.89	TRUE	0	-0.45	FALSE	0.02	1.47	1.47 > 0.46	0.03	-0.53	FALSE	0	-0.8	TRUE	0	1.51	1.51 > 0.46	0.04	-2.91	2.91 <= -0.57	0.01	-1.8	TRUE	0.01	-0.45	FALSE	0.01	-0.84	TRUE	0.01	0.41	FALSE	0.01	3.24	3.24 > 0.46	0.01	0.19	FALSE	0.01	-0.46	FALSE	0.01	0.66	0.66 > 0.46	0.03	0.1	FALSE	0.01	-0.35
4	-0.62	TRUE	0.02	-0.73	TRUE	0.07	0.29	FALSE	0	-0.15	FALSE	0.01	-1.36	TRUE	0.03	2.1	2.1 > 0.47	0.02	-0.5	FALSE	0.02	-0.97	TRUE	0.02	-0.22	FALSE	0.01	-0.95	TRUE	0.04	-0.3	FALSE	0	1.16	1.16 > 0.47	0.01	2.61	2.61 > 0.47	0.01	-0.56	FALSE	0	-0.56	FALSE	0.02	1.02	1.02 > 0.47	0.03	-0.29
5	-0.55	FALSE	0	-0.98	TRUE	0.03	0.9	0.9 > 0.46	0.04	-1.17	TRUE	0.02	-0.23	FALSE	0.02	2.21	2.21 > 0.46	0	-3.62	TRUE	0	-1.95	TRUE	0.01	-0.24	FALSE	0.01	-0.24	FALSE	0	0.09	FALSE	0.01	0.95	0.95 > 0.46	0.02	0.9	0.9 > 0.46	0	-0.19	FALSE	0	0.31	FALSE	0.02	0.48	0.48 > 0.46	0	0.09
6	-0.47	TRUE	0.05	0.49	0.49 > 0.31	0.07	0.58	0.58 > 0.31	0.07	0.75	0.75 > 0.31	0.03	-0.53	TRUE	0.02	0.5	0.5 > 0.31	0.03	-1.07	TRUE	0.05	-1.16	TRUE	0.04	-0.04	FALSE	0.01	0.24	FALSE	0.02	-0.39	FALSE	0.01	0.8	0.8 > 0.31	0.06	1.14	1.14 > 0.31	0.05	-0.27	FALSE	0.02	0.07	FALSE	0.02	0.24	FALSE	0	0.55
7	-0.78	TRUE	0.01	-0.12	TRUE	0.01	0.18	0.18 > 0.12	0	0.02	0.01 < 0.02 <= 0.12	0	-0.66	TRUE	0	-0.48	TRUE	0.03	-0.29	TRUE	0	-0.32	TRUE	0	-0.05	FALSE	0.02	-0.03	FALSE	0.02	0.12	0.12 > 0.12	0.01	0.26	0.26 > 0.12	0.02	0.12	0.01 < 0.12 <= 0.12	0.01	0	FALSE	0.01	0.25	0.25 > 0.12	0.01	0.12	0.12 > 0.12	0.02	0.24
8	-0.89	TRUE	0.02	-0.36	FALSE	0.04	0.82	0.82 > 0.47	0.04	-0.87	TRUE	0.02	-0.36	FALSE	0	0.72	0.72 > 0.47	0.06	-3.81	TRUE	0.03	-2.13	TRUE	0.03	-0.74	TRUE	0.02	0.07	FALSE	0	0.25	FALSE	0	0.8	0.8 > 0.47	0.03	0.42	FALSE	0.01	0.42	FALSE	0	0.34	FALSE	0.01	0	FALSE	0.02	0.3
9	-0.6	TRUE	0	-0.16	FALSE	0.02	1.11	1.11 > 0.44	0.03	0.08	FALSE	0.02	-1.4	TRUE	0.01	1.82	1.82 > 0.44	0.02	-2	TRUE	0	-2.13	TRUE	0.01	-0.37	FALSE	0	-1.05	TRUE	0	0.31	FALSE	0.02	0.14	FALSE	0	1.3	1.3 > 0.44	0	-0.14	FALSE	0.01	0.3	FALSE	0.01	0.39	FALSE	0.01	0.09
10	-0.56	FALSE	0.02	-0.52	FALSE	0	0.02	FALSE	0.01	-0.53	FALSE	0.01	-1.01	TRUE	0.04	2.4	2.4 > 0.54	0.05	0.29	FALSE	0	-1.92	TRUE	0.04	-0.09	FALSE	0.01	0.12	FALSE	0.01	0.51	FALSE	0.01	0.27	FALSE	0.01	1.72	1.72 > 0.54	0	0.35	FALSE	0.02	0.32	FALSE	0.02	0.69	0.69 > 0.54	0.02	-0.19
11	-0.37	FALSE	0.01	-0.88	TRUE	0.01	1.68	1.68 > 0.55	0.04	-2.24	TRUE	0.04	1.6	1.6 > 0.55	0.05	0.16	FALSE	0.02	-3.28	TRUE	0.01	-4.17	TRUE	0.01	0.68	0.68 > 0.55	0.04	0.61	0.61 > 0.55	0.03	0.59	0.59 > 0.55	0.04	-0.53	FALSE	0.03	0.44	FALSE	0.03	0.11	FALSE	0.01	-0.32	FALSE	0	-0.71	TRUE	0.01	-0.16
12	-0.12	FALSE	0	-0.26	FALSE	0	1.27	1.27 > 0.53	0.01	-1.04	TRUE	0.04	-0.08	FALSE	0.03	1.3	1.3 > 0.53	0.02	-3.5	TRUE	0.02	-3.68	TRUE	0.01	0.04	FALSE	0	0.11	FALSE	0	-0.23	FALSE	0.02	-0.04	FALSE	0.01	2.05	2.05 > 0.53	0	-0.69	TRUE	0.03	-0.2	FALSE	0.01	-0.14	FALSE	0.01	-0.04
13	-0.59	TRUE	0.01	0.58	0.58 > 0.50	0.03	-0.11	FALSE	0.01	0.48	0.01 < 0.48 <= 0.50	0.02	-0.75	TRUE	0.02	1.07	1.07 > 0.50	0.02	0.03	0.01 < 0.03 <= 0.50	0.01	-3.19	TRUE	0.03	-0.8	TRUE	0.01	-0.97	TRUE	0.02	0.05	0.01 < 0.05 <= 0.50	0	-0.44	FALSE	0.02	2.26	2.26 > 0.50	0.04	0.17	0.01 < 0.17 <= 0.50	0	0.16	0.01 < 0.16 <= 0.50	0.01	0.64	0.64 > 0.50	0.03	0.4
14	-0.31	TRUE	0.01	-0.01	FALSE	0.03	0.4	0.4 > 0.11	0	-0.16	FALSE	0.04	-0.18	FALSE	0.01	0.3	0.3 > 0.11	0.02	-0.42	TRUE	0	-0.53	TRUE	0	-0.1	FALSE	0.02	-0.15	FALSE	0	-0.24	TRUE	0	0.25	0.25 > 0.11	0.01	0.13	0.13 > 0.11	0.02	0	FALSE	0.01	0.29	0.29 > 0.11	0.02	0.16	0.16 > 0.11	0	-0.14
15	-1.28	TRUE	0.04	-1.23	TRUE	0.04	1.15	1.15 > 0.60	0.02	-1.25	TRUE	0.03	-0.04	FALSE	0.01	2.01	2.01 > 0.60	0.01	-2.93	TRUE	0.03	-1.63	TRUE	0.04	-1.08	TRUE	0.01	-0.07	FALSE	0	-0.17	FALSE	0	0.84	0.84 > 0.60	0.03	0.36	FALSE	0.01	-0.3	FALSE	0.02	0.38	FALSE	0.01	0.01	FALSE	0.03	-0.9
16	-0.76	TRUE	0.03	-0.46	FALSE	0.01	1.45	1.45 > 0.55	0.01	-1.02	TRUE	0.02	-1.12	TRUE	0.02	1.65	1.65 > 0.55	0.01	-2.54	TRUE	0.02	-2.2	TRUE	0.02	-0.21	FALSE	0.01	-0.88	TRUE	0.04	-0.34	FALSE	0.03	2.11	2.11 > 0.55	0.02	1.72	1.72 > 0.55	0.01	0	FALSE	0.01	0.4	FALSE	0.02	0.37	FALSE	0.01	-0.83
17	-0.32	FALSE	0.01	-0.26	FALSE	0	1.01	1.01 > 0.56	0.04	-0.79	TRUE	0.04	-0.12	FALSE	0	1.57	1.57 > 0.56	0.01	-1.77	TRUE	0.03	-1	TRUE	0.04	0.63	0.63 > 0.56	0.03	-0.5	FALSE	0	-0.18	FALSE	0	1.3	1.3 > 0.56	0.03	1.02	1.02 > 0.56	0.03	-0.69	TRUE	0.03	0.16	FALSE	0.01	0.63	0.63 > 0.56	0.03	-0.46
18	-1.09	TRUE	0.05	0.53	FALSE	0.02	1.28	1.28 > 0.57	0.02	0.31	FALSE	0.03	-1.14	TRUE	0.03	-0.15	FALSE	0.02	-0.61	TRUE	0.01	-2.47	TRUE	0.01	-0.54	FALSE	0.02	-0.39	FALSE	0.02	0.64	0.64 > 0.57	0.04	0.9	0.9 > 0.57	0.05	1.83	1.83 > 0.57	0.02	0.28	FALSE	0.01	-1.12	TRUE	0.02	0.22	FALSE	0.03	0.9
19	-0.64	TRUE	0.03	0.52	FALSE	0.01	-0.04	FALSE	0	0.43	FALSE	0.01	-0.94	TRUE	0.01	0.6	0.6 > 0.55	0.04	-1.01	TRUE	0.03	-1.89	TRUE	0.03	-0.84	TRUE	0.02	-1.19	TRUE	0.02	0.76	0.76 > 0.55	0.02	1.18	1.18 > 0.55	0.04	2.14	2.14 > 0.55	0.05	0.91	0.91 > 0.55	0.03	-0.76	TRUE	0.03	-0.2	FALSE	0	0.36
20	-0.35	FALSE	0.01	0.02	FALSE	0.02	1.29	1.29 > 0.54	0.02	-1.08	TRUE	0.01	-0.64	TRUE	0.03	1.92	1.92 > 0.54	0.01	-2.08	TRUE	0.02	-0.91	TRUE	0.01	-0.41	FALSE	0	-0.89	TRUE	0.02	-0.18	FALSE	0	1.45	1.45 > 0.54	0.03	1.38	1.38 > 0.54	0.03	-0.49	FALSE	0	0.37	FALSE	0	0.49	FALSE	0	-0.68
21	0.23	FALSE	0.02	0.36	FALSE	0	0.97	0.97 > 0.54	0.02	-0.83	TRUE	0.02	-0.14	FALSE	0.02	1.23	1.23 > 0.54	0.01	-2	TRUE	0.01	-2.26	TRUE	0.01	0.11	FALSE	0.01	-1.38	TRUE	0.01	0.23	FALSE	0	1.21	1.21 > 0.54	0.01	2.03	2.03 > 0.54	0.02	-0.12	FALSE	0	0.26	FALSE	0.01	0.1	FALSE	0	-0.09
22	-0.48	FALSE	0.02	-0.68	TRUE	0.04	1.6	1.6 > 0.56	0.02	-0.61	TRUE	0.04	-0.84	TRUE	0.05	1.69	1.69 > 0.56	0.04	-2.35	TRUE	0.02	-1.94	TRUE	0.04	-0.54	FALSE	0.02	-0.7	TRUE	0.05	0.31	FALSE	0.02	1.51	1.51 > 0.56	0.02	1.39	1.39 > 0.56	0.03	-0.25	FALSE	0.03	0.74	0.74 > 0.56	0.05	0.38	FALSE	0.02	-0.79
23	-0.56	TRUE	0.01	-0.2	FALSE	0.02	1.27	1.27 > 0.53	0.02	-0.58	TRUE	0.01	-0.87	TRUE	0	1.27	1.27 > 0.53	0.01	-1.97	TRUE	0	-1.95	TRUE	0.02	-0.43	FALSE	0.02	-0.79	TRUE	0.01	0.1	FALSE	0.01	1.67	1.67 > 0.53	0.01	1.19	1.19 > 0.53	0.01	0.05	FALSE	0.01	-0.06	FALSE	0.02	0.03	FALSE	0	-0.2
24	-0.48	FALSE	0.01	0.87	0.87 > 0.59	0.01	1.18	1.18 > 0.59	0	0.36	FALSE	0.03	-0.35	FALSE	0.01	0.8	0.8 > 0.59	0	-0.7	TRUE	0.01	-1.86	TRUE	0.02	-0.89	TRUE	0	-0.85	TRUE	0.01	0.63	0.63 > 0.59	0.01	0.04	FALSE	0.01	1.56	1.56 > 0.59	0.04	0.43	FALSE	0	-0.45	FALSE	0.02	-0.07	FALSE	0.01	0.96
25	-0.64	TRUE	0.01	-0.08	FALSE	0	1.45	1.45 > 0.53	0	-0.51	FALSE	0.01	-0.9	TRUE	0.01	1.22	1.22 > 0.53	0	-1.83	TRUE	0	-2.17	TRUE	0	-0.47	FALSE	0.01	-0.83	TRUE	0.01	0.26	FALSE	0	1.68	1.68 > 0.53	0	1.07	1.07 > 0.53	0	0.24	FALSE	0	-0.03	FALSE	0.01	-0.01	FALSE	0.01	-0.03
26	-0.36	FALSE	0.01	-0.25	FALSE	0.01	0.99	0.99 > 0.55	0	-0.8	TRUE	0	-0.84	TRUE	0.02	1.14	1.14 > 0.55	0.03	-1.93	TRUE	0	-1.98	TRUE	0.02	-0.12	FALSE	0.01	-1.06	TRUE	0.02	0.26	FALSE	0	1.82	1.82 > 0.55	0.02	1.49	1.49 > 0.55	0	-0.63	TRUE	0.01	-0.11	FALSE	0.01	0.68	0.68 > 0.55	0	-0.75
27	-0.92	TRUE	0.02	-1.05	TRUE	0.01	1.47	1.47 > 0.57	0.01	-1	TRUE	0.02	-1.31	TRUE	0.02	1.31	1.31 > 0.57	0.03	-1.67	TRUE	0.02	-1.85	TRUE	0.01	-0.5	FALSE	0.01	-1.16	TRUE	0.02	0.53	FALSE	0.01	2	2 > 0.57	0.01	0.73	0.73 > 0.57	0.03	-0.06	FALSE	0.02	0.02	FALSE	0	0.19	FALSE	0	0.15
28	-0.88	TRUE	0.01	-2.28	TRUE	0	0.87	0.87 > 0.59	0.02	-1.81	TRUE	0	-0.74	TRUE	0	1.82	1.82 > 0.59	0	-1.03	TRUE	0.02	-1.31	TRUE	0.01	-0.36	FALSE	0.03	-0.63	TRUE	0.02	-0.73	TRUE	0.01	0.77	0.77 > 0.59	0.01	0.67	0.67 > 0.59	0.01	-0.11	FALSE	0.01	0.04	0.00 < 0.04 <= 0.59	0	0.34	0.00 < 0.34 <= 0.59	0.01	-0.75
29	-0.52	FALSE	0.01	-1.05	TRUE	0.02	1.79	1.79 > 0.56	0.02	-1.57	TRUE	0.02	-0.64	TRUE	0.01	1.18	1.18 > 0.56	0.01	-1.39	TRUE	0.01	-1.59	TRUE	0.01	0.1	0.01 < 0.1 <= 0.56	0.01	-1.23	TRUE	0.02	0.32	0.01 < 0.32 <= 0.56	0.02	1.6	1.6 > 0.56	0.03	1.4	1.4 > 0.56	0	0.01	0.01 < 0.01 <= 0.56	0.01	0.09	0.01 < 0.09 <= 0.56	0.03	0.47	0.01 < 0.47 <= 0.56	0.01	-0.01
30	-0.25	FALSE	0.01	-0.13	FALSE	0.02	1.99	1.99 > 0.61	0.02	-1.56	TRUE	0.05	0.1	FALSE	0	0.92	0.92 > 0.61	0.04	-2.09	TRUE	0.04	-1.97	TRUE	0.02	0.78	0.78 > 0.61	0.02	-0.99	TRUE	0.01	-0.8	TRUE	0.04	1.08	1.08 > 0.61	0.04	1.29	1.29 > 0.61	0.04	-1.03	TRUE	0.04	1.02	1.02 > 0.61	0.02	-0.89	TRUE	0.03	-0.48
[truncated: 11 more columns]

## Sheet: AW_FILTERED RESULTS
Feature/Instance	10000			1			32059			50000			55540			40			1250			32005			12905			23805			8456			1000			999			1500			12005			9856			45239
0	-1.03	TRUE	0.01	2.13	2.13 > 0.47	0.01	-0.38	FALSE	0	-0.3	FALSE	0.02	-0.29	FALSE	0.01	-0.08	FALSE	0.01	-0.48	FALSE	0.01	0.77	0.77 > 0.47	0	0.28	FALSE	0.02	-0.19	FALSE	0.02	0.9	0.9 > 0.47	0.01	1.35	1.35 > 0.47	0.01	-0.51	FALSE	0.01	0.51	0.51 > 0.47	0	1.87	1.87 > 0.47	0.01	-0.37	FALSE	0.01	0.36
1	-0.83	TRUE	0.03	2.65	2.65 > 0.42	0.02	-0.33	FALSE	0.02	-0.53	FALSE	0.01	-0.61	TRUE	0.04	0.14	FALSE	0.02	-0.4	FALSE	0.01	0.7	0.7 > 0.42	0.04	0.09	FALSE	0.01	0.17	FALSE	0.01	0.82	0.82 > 0.42	0.06	1.02	1.02 > 0.42	0.04	-0.38	FALSE	0.02	0.75	0.75 > 0.42	0.06	1.76	1.76 > 0.42	0.01	-0.58	TRUE	0.01	0.04
2	-0.91	TRUE	0.04	2.05	2.05 > 0.38	0.04	-0.15	FALSE	0.01	0.12	FALSE	0.01	-0.69	TRUE	0.01	-0.41	FALSE	0.03	-0.33	FALSE	0.02	0.98	0.98 > 0.38	0.06	0.41	0.41 > 0.38	0.03	-0.46	FALSE	0	0.72	0.72 > 0.38	0.04	0.88	0.88 > 0.38	0.05	-0.29	FALSE	0	0.11	FALSE	0.01	1.14	1.14 > 0.38	0.03	-0.46	FALSE	0	0.36
3	-0.97	TRUE	0.01	1.36	1.36 > 0.54	0.01	-0.23	FALSE	0.01	-0.17	FALSE	0.02	-0.56	FALSE	0	-0.47	FALSE	0.01	-0.25	FALSE	0	0.72	0.72 > 0.54	0	-0.07	FALSE	0.01	-0.04	FALSE	0.03	1.01	1.01 > 0.54	0.01	1.48	1.48 > 0.54	0.01	-0.46	FALSE	0.01	0.2	FALSE	0.01	2.24	2.24 > 0.54	0	-0.43	FALSE	0.01	0.72
4	-0.03	FALSE	0	1.51	1.51 > 0.58	0.03	-1.36	TRUE	0	-1	TRUE	0.02	-1.49	TRUE	0.02	0.2	FALSE	0.01	0.14	FALSE	0	-0.58	FALSE	0	0.17	FALSE	0	0.72	0.72 > 0.58	0	0.56	FALSE	0.02	0.29	FALSE	0	0.76	0.76 > 0.58	0.02	1.15	1.15 > 0.58	0.03	0.75	0.75 > 0.58	0.04	-0.5	FALSE	0.01	0.4
5	-0.57	FALSE	0	0.98	0.98 > 0.59	0.01	-0.35	FALSE	0	0.2	FALSE	0.01	-0.71	TRUE	0.03	-1.01	TRUE	0.04	-0.79	TRUE	0.05	0.5	FALSE	0.01	-0.42	FALSE	0	-0.2	FALSE	0	0.28	FALSE	0.02	1.51	1.51 > 0.59	0.02	-0.92	TRUE	0.03	0.55	FALSE	0.03	1.91	1.91 > 0.59	0.01	-0.3	FALSE	0.01	0.11
6	-0.62	TRUE	0.01	1.04	1.04 > 0.60	0.02	0.07	FALSE	0.01	-0.08	FALSE	0	-0.06	FALSE	0.02	-0.89	TRUE	0	-0.64	TRUE	0.02	0.97	0.97 > 0.60	0.01	0.91	0.91 > 0.60	0.01	-0.47	FALSE	0	1.14	1.14 > 0.60	0	1.62	1.62 > 0.60	0.02	-0.67	TRUE	0	0.37	FALSE	0.01	2.18	2.18 > 0.60	0.03	-0.18	FALSE	0.02	0.39
7	0.01	0.00 < 0.01 <= 0.62	0.03	0.42	0.00 < 0.42 <= 0.62	0.01	1.5	1.5 > 0.62	0.01	0.83	0.83 > 0.62	0.02	0.02	0.00 < 0.02 <= 0.62	0.02	-0.19	FALSE	0.01	-1.04	TRUE	0.05	1.12	1.12 > 0.62	0.02	0.52	0.00 < 0.52 <= 0.62	0.02	-0.34	FALSE	0	0.26	0.00 < 0.26 <= 0.62	0.02	1.19	1.19 > 0.62	0.03	-0.11	FALSE	0.02	0.08	0.00 < 0.08 <= 0.62	0.03	2.02	2.02 > 0.62	0	1.34	1.34 > 0.62	0	0.15
8	-1.04	TRUE	0	1.57	1.57 > 0.58	0	-0.34	FALSE	0	0.43	FALSE	0	0.01	FALSE	0.01	-0.75	TRUE	0.01	-0.97	TRUE	0.01	1.03	1.03 > 0.58	0.02	0.37	FALSE	0.01	-0.39	FALSE	0	0.98	0.98 > 0.58	0	1.11	1.11 > 0.58	0	-0.67	TRUE	0.01	-0.29	FALSE	0.01	2.29	2.29 > 0.58	0.01	-0.04	FALSE	0.01	0.03
9	0.25	0.01 < 0.25 <= 0.60	0	0.64	0.64 > 0.60	0.02	0.27	0.01 < 0.27 <= 0.60	0	-0.28	FALSE	0.01	0.19	0.01 < 0.19 <= 0.60	0.02	-0.87	TRUE	0.01	-0.23	FALSE	0.02	-0.3	FALSE	0	0.57	0.01 < 0.57 <= 0.60	0.02	0.27	0.01 < 0.27 <= 0.60	0	0.76	0.76 > 0.60	0	1.27	1.27 > 0.60	0.01	0.01	0.01 < 0.01 <= 0.60	0.01	0.94	0.94 > 0.60	0.01	1.59	1.59 > 0.60	0	-0.63	TRUE	0.01	0.46
10	0.88	0.88 > 0.65	0	0.9	0.9 > 0.65	0.01	0.74	0.74 > 0.65	0.01	0.73	0.73 > 0.65	0.02	0.65	0.65 > 0.65	0.01	-1.05	TRUE	0.01	-1.22	TRUE	0.02	-0.03	FALSE	0	1.11	1.11 > 0.65	0.02	0.52	0.02 < 0.52 <= 0.65	0.01	-0.43	FALSE	0.02	0.68	0.68 > 0.65	0.03	-0.39	FALSE	0	0.77	0.77 > 0.65	0	0.93	0.93 > 0.65	0	0.14	0.02 < 0.14 <= 0.65	0.03	-0.02
11	-0.6	TRUE	0.01	0.76	0.76 > 0.64	0.03	-0.1	FALSE	0	2.11	2.11 > 0.64	0.03	-0.02	FALSE	0.02	-0.32	FALSE	0	-0.59	TRUE	0.02	0.85	0.85 > 0.64	0.03	1.66	1.66 > 0.64	0.02	-0.86	TRUE	0.01	0.97	0.97 > 0.64	0.06	0.05	0.04 < 0.05 <= 0.64	0	-0.31	FALSE	0.01	-1.01	TRUE	0.01	0.54	0.04 < 0.54 <= 0.64	0.01	-1.08	TRUE	0.02	-0.3
12	-0.56	TRUE	0.06	0.54	0.04 < 0.54 <= 0.59	0.02	0.4	0.04 < 0.4 <= 0.59	0	0.99	0.99 > 0.59	0.03	0.43	0.04 < 0.43 <= 0.59	0.03	-0.95	TRUE	0.04	-0.3	FALSE	0.01	1.06	1.06 > 0.59	0.04	1.1	1.1 > 0.59	0.04	0.03	FALSE	0	0.98	0.98 > 0.59	0.03	0.96	0.96 > 0.59	0.01	-0.64	TRUE	0.04	-0.49	FALSE	0	2.37	2.37 > 0.59	0.03	0.22	0.04 < 0.22 <= 0.59	0.01	-0.16
13	0.79	0.79 > 0.64	0.02	0.23	0.03 < 0.23 <= 0.64	0.02	1.31	1.31 > 0.64	0.01	0.72	0.72 > 0.64	0.01	0.74	0.74 > 0.64	0.02	-1.06	TRUE	0.01	-0.85	TRUE	0.02	-0.08	FALSE	0.02	0.25	0.03 < 0.25 <= 0.64	0	0.47	0.03 < 0.47 <= 0.64	0.01	-0.16	FALSE	0	0.5	0.03 < 0.5 <= 0.64	0.02	-0.14	FALSE	0.01	0.54	0.03 < 0.54 <= 0.64	0.02	0.14	0.03 < 0.14 <= 0.64	0.01	0	FALSE	0	0.08
14	0.4	0.07 < 0.4 <= 0.62	0.01	-0.07	FALSE	0	-0.21	FALSE	0.02	0.72	0.72 > 0.62	0	0.78	0.78 > 0.62	0.01	-0.98	TRUE	0	-0.38	FALSE	0.01	0.08	0.07 < 0.08 <= 0.62	0.02	1.09	1.09 > 0.62	0.02	0.58	0.07 < 0.58 <= 0.62	0	0.33	0.07 < 0.33 <= 0.62	0.01	0.35	0.07 < 0.35 <= 0.62	0	-0.13	FALSE	0.01	0.52	0.07 < 0.52 <= 0.62	0.02	0.22	0.07 < 0.22 <= 0.62	0.02	-0.45	FALSE	0.01	0.35
15	0.05	0.00 < 0.05 <= 0.61	0.01	0.19	0.00 < 0.19 <= 0.61	0	0.64	0.64 > 0.61	0.01	0.31	0.00 < 0.31 <= 0.61	0	0.04	0.00 < 0.04 <= 0.61	0.01	-0.64	TRUE	0.01	-0.7	TRUE	0.02	0.86	0.86 > 0.61	0.02	1	1 > 0.61	0	-0.32	FALSE	0.01	1.13	1.13 > 0.61	0	1.67	1.67 > 0.61	0.01	-0.66	TRUE	0	-0.56	FALSE	0.01	2.52	2.52 > 0.61	0.01	-0.05	FALSE	0.01	0.39
16	0.14	FALSE	0.02	0	FALSE	0.01	0.88	0.88 > 0.60	0.01	-0.12	FALSE	0	-0.06	FALSE	0.01	-0.74	TRUE	0	-0.71	TRUE	0.01	0.92	0.92 > 0.60	0.02	1.06	1.06 > 0.60	0.01	-0.26	FALSE	0	0.94	0.94 > 0.60	0	1.93	1.93 > 0.60	0.02	-0.74	TRUE	0.01	-0.72	TRUE	0.01	2.31	2.31 > 0.60	0.02	-0.29	FALSE	0.01	0.28
17	0.37	0.03 < 0.37 <= 0.61	0.01	0.33	0.03 < 0.33 <= 0.61	0	0.37	0.03 < 0.37 <= 0.61	0.01	0.46	0.03 < 0.46 <= 0.61	0.01	-0.1	FALSE	0	-0.63	TRUE	0.01	-0.52	FALSE	0.01	0.96	0.96 > 0.61	0.01	0.76	0.76 > 0.61	0.02	0.01	FALSE	0.01	1.14	1.14 > 0.61	0.02	1.63	1.63 > 0.61	0	-0.31	FALSE	0	-0.96	TRUE	0.03	2.28	2.28 > 0.61	0.03	-0.6	TRUE	0.04	0.07
18	0.07	0.03 < 0.07 <= 0.60	0	-0.9	TRUE	0.01	0.99	0.99 > 0.60	0.01	0.54	0.03 < 0.54 <= 0.60	0.01	0.14	0.03 < 0.14 <= 0.60	0.02	-1.41	TRUE	0.02	-0.16	FALSE	0.01	0.08	0.03 < 0.08 <= 0.60	0.01	0.65	0.65 > 0.60	0.02	0.98	0.98 > 0.60	0.02	0.13	0.03 < 0.13 <= 0.60	0.02	0.95	0.95 > 0.60	0.01	-0.29	FALSE	0	-0.27	FALSE	0.02	0.89	0.89 > 0.60	0.03	0.44	0.03 < 0.44 <= 0.60	0.01	0.2
19	0.15	0.05 < 0.15 <= 0.61	0	-0.93	TRUE	0	0.33	0.05 < 0.33 <= 0.61	0	0.05	0.05 < 0.05 <= 0.61	0.01	0.2	0.05 < 0.2 <= 0.61	0	-1.66	TRUE	0.01	-0.89	TRUE	0.02	0.45	0.05 < 0.45 <= 0.61	0.02	0.75	0.75 > 0.61	0.01	1.28	1.28 > 0.61	0.01	0.63	FALSE	0	0.98	0.98 > 0.61	0	-0.24	FALSE	0.02	0.18	0.05 < 0.18 <= 0.61	0.02	0.44	0.05 < 0.44 <= 0.61	0.01	-0.82	TRUE	0	0.28
20	0.19	0.01 < 0.19 <= 0.62	0	0.1	0.01 < 0.1 <= 0.62	0.01	0.64	0.64 > 0.62	0	0.19	0.01 < 0.19 <= 0.62	0.01	0.02	0.01 < 0.02 <= 0.62	0.01	-0.75	TRUE	0.01	-0.52	FALSE	0	1.3	1.3 > 0.62	0.03	0.83	0.83 > 0.62	0	0.18	0.01 < 0.18 <= 0.62	0.02	1.2	1.2 > 0.62	0	1.46	1.46 > 0.62	0	-0.58	TRUE	0.02	-1.14	TRUE	0.01	1.85	1.85 > 0.62	0	-1.05	TRUE	0	-0.03
21	1.08	1.08 > 0.75	0.05	0.58	0.23 < 0.58 <= 0.75	0.04	1.48	1.48 > 0.75	0.03	0.87	0.87 > 0.75	0.05	1.25	1.25 > 0.75	0.03	-1.55	TRUE	0.1	-1.22	TRUE	0.08	0.49	0.23 < 0.49 <= 0.75	0.01	0.92	0.92 > 0.75	0.04	-0.23	FALSE	0.01	-1.13	TRUE	0.12	-0.45	FALSE	0.01	-0.63	FALSE	0.02	-2.66	TRUE	0.1	1.41	1.41 > 0.75	0.04	0.89	0.89 > 0.75	0.03	-0.45
22	0.16	0.01 < 0.16 <= 0.60	0	-0.64	TRUE	0	1.32	1.32 > 0.60	0.01	-0.03	FALSE	0.01	-0.41	FALSE	0	-1.19	TRUE	0.01	0.05	0.01 < 0.05 <= 0.60	0.01	0.62	0.62 > 0.60	0.02	0.5	0.01 < 0.5 <= 0.60	0.01	1.2	1.2 > 0.60	0	1.3	1.3 > 0.60	0.02	1.11	1.11 > 0.60	0	0.24	0.01 < 0.24 <= 0.60	0	-0.43	FALSE	0.03	0.55	0.01 < 0.55 <= 0.60	0	0.1	0.01 < 0.1 <= 0.60	0.02	-0.16
23	0.18	FALSE	0.04	-0.73	TRUE	0	0.28	FALSE	0.03	-0.02	FALSE	0	-0.02	FALSE	0.02	-0.23	FALSE	0	0.78	0.78 > 0.36	0	0.54	0.54 > 0.36	0.01	0.6	0.6 > 0.36	0.02	-0.06	FALSE	0.01	0.55	0.55 > 0.36	0.03	0.46	0.46 > 0.36	0.03	0.24	FALSE	0	-0.39	FALSE	0.01	-0.5	TRUE	0.01	-0.39	FALSE	0.02	0.27
24	-0.29	FALSE	0.01	0.11	0.03 < 0.11 <= 0.62	0	0.71	0.71 > 0.62	0.02	0.23	0.03 < 0.23 <= 0.62	0	0.24	0.03 < 0.24 <= 0.62	0	-0.7	TRUE	0	0.07	0.03 < 0.07 <= 0.62	0.01	0.51	0.03 < 0.51 <= 0.62	0.01	0.54	0.03 < 0.54 <= 0.62	0.02	0.45	0.03 < 0.45 <= 0.62	0.01	1.11	1.11 > 0.62	0.01	1.06	1.06 > 0.62	0.01	-0.18	FALSE	0	-0.08	FALSE	0	0.44	0.03 < 0.44 <= 0.62	0.01	0.43	0.03 < 0.43 <= 0.62	0.01	0.24
25	0.54	FALSE	0	-0.37	FALSE	0.01	1.09	1.09 > 0.60	0	0.17	FALSE	0	0.37	FALSE	0.01	-0.25	FALSE	0	-0.65	TRUE	0.01	1.16	1.16 > 0.60	0.01	0.53	FALSE	0	1.17	1.17 > 0.60	0.02	-0.6	TRUE	0	1.37	1.37 > 0.60	0.02	-0.84	TRUE	0.01	-0.94	TRUE	0	0.63	0.63 > 0.60	0.02	-0.25	FALSE	0	-0.56
26	0.6	0.6 > 0.56	0.01	-3.36	TRUE	0.01	0.69	0.69 > 0.56	0	0.24	FALSE	0	0.61	0.61 > 0.56	0	0.01	FALSE	0.01	0.43	0.26 < 0.43 <= 0.56	0.01	0.78	0.78 > 0.56	0.02	0.81	0.81 > 0.56	0	0.92	0.92 > 0.56	0.01	0.68	0.68 > 0.56	0.01	0.92	0.92 > 0.56	0.01	0.17	FALSE	0.02	-0.05	FALSE	0	-1.64	TRUE	0.01	0.43	0.26 < 0.43 <= 0.56	0	0.28
27	0.83	0.83 > 0.67	0.01	-0.16	FALSE	0.03	1.36	1.36 > 0.67	0.02	0.48	0.11 < 0.48 <= 0.67	0	0.38	0.11 < 0.38 <= 0.67	0.01	-1.38	TRUE	0.05	-0.74	TRUE	0.03	0.81	0.81 > 0.67	0.01	1.36	1.36 > 0.67	0	1.18	1.18 > 0.67	0.01	-0.42	FALSE	0.03	1.5	1.5 > 0.67	0.02	-1.18	TRUE	0.05	-0.19	FALSE	0.02	1.4	1.4 > 0.67	0.01	0.21	0.11 < 0.21 <= 0.67	0.01	-0.97
28	0.34	0.02 < 0.34 <= 0.58	0.01	-1.09	TRUE	0.01	0.74	0.74 > 0.58	0.01	-0.04	FALSE	0	0.45	0.02 < 0.45 <= 0.58	0.02	-0.44	FALSE	0.01	-0.16	FALSE	0.02	0.23	0.02 < 0.23 <= 0.58	0	0.97	0.97 > 0.58	0	0.74	0.74 > 0.58	0.01	0.38	0.02 < 0.38 <= 0.58	0.01	0.93	0.93 > 0.58	0	-0.3	FALSE	0.01	-0.62	TRUE	0	0.5	0.02 < 0.5 <= 0.58	0	-0.07	FALSE	0.02	-0.3
29	-1.15	TRUE	0.02	-0.17	FALSE	0.01	-1.03	TRUE	0	-0.81	TRUE	0.01	-0.7	TRUE	0.01	-0.14	FALSE	0.01	0.38	0.15 < 0.38 <= 0.68	0.03	0.99	0.99 > 0.68	0.02	-0.22	FALSE	0.01	1.16	1.16 > 0.68	0.03	0.27	0.15 < 0.27 <= 0.68	0.01	1.56	1.56 > 0.68	0	0.09	FALSE	0.02	-0.29	FALSE	0.01	1.08	1.08 > 0.68	0	-2.09	TRUE	0.01	0.12
30	0.79	0.79 > 0.61	0.01	-1.11	TRUE	0.01	0.77	0.77 > 0.61	0.01	0.39	0.01 < 0.39 <= 0.61	0.01	0.76	0.76 > 0.61	0	-0.8	TRUE	0.01	-0.37	FALSE	0.01	-0.04	FALSE	0	0.44	0.01 < 0.44 <= 0.61	0	1.12	1.12 > 0.61	0.01	0.25	0.01 < 0.25 <= 0.61	0.02	0.68	0.68 > 0.61	0.01	-0.13	FALSE	0.02	-0.87	TRUE	0	0.42	0.01 < 0.42 <= 0.61	0.03	-0.19	FALSE	0	-0.22
[truncated: 11 more columns]
